# Supplementary material for: Genetic analysis of 25 Chinese pedigrees with neurofibromatosis type 1 and genotype-phenotype study from an extended cohort
Source: Orphanet J Rare Dis. 2025 May 23;20:246. doi: 10.1186/s13023-025-03807-z (PMC12102882; doi:10.1186/s13023-025-03807-z)
Supplement: Supplementary file 1 — Supplementary Material 1 [file 13023_2025_3807_MOESM1_ESM.xlsx]

## Sheet: Supplementary Table 1
Supplementary Table 1. The detailed primer sequence of 24 NF1 variations.
NF1 variants	Primers
c.3250_3254dup	F: TTTGAGGGGAAGTGAAAGAACT
	R: GTGGTCCAAACAGCTTAGACA
c.549_552del	F: GAGATACCACACCTGTCCCC
	R: CAGTTTGGTGTTCTAGTTCAGC
c.2409+2T>A	F: GATTTGCTGTTGTATTTGCTTA
	R: ACTGGTACTTGCGATGTGGTTA
c.3652C>T	F: AGGCACAGAATTTGACACACT
	R: GCACTTTTCTTCCCCGCTTA
c.1842_1845del	F: GAGCACTGGGTTTATAGGCA
	R: GAACATTGGGAGGAAGGAGA
c.4373dup	F: TGTGTGAACAAGCCCTCCAT
	R: AATAATGACCACTGGAACCTAGG
c.7258+1G>A	F: TCCTTCACCTGCTATTGTTGC
	R: GAACTTTCTGCTCTGCCACG
c.2195del	F: ACCCTGACACTGAAGCTGTT
	R: GCTTTGAGGCAGACTGAGTA
c.2032_2034delCCGinsACA	F: TGCATTGTTAGATTTTATAC
	R: GACATCATATTGCTGACAGA
c.3497-2A>G	F: GTCTCGGAGGCTGGCATCACT
	R: TTCCACCAATCTCTCAAACCG
c.2521A>C	F: TGTGTTTAGGCTGCTGAAAGC
	R: TTCTTCAATTTGTTAAATAGCATTG
c.6789_6792del	F: TTCCGAGATTCAGTTTAGGAGTT
	R: CACTGATACCCAAAATGAATGCA
c.1466A>G	F: GGTTGGATAGCTATTATCCTGAGTC
	R: GGTCACTTCTATCCCCCATACC
c.4537C>T	F: GGGAAAAGTAGTGGACTGTGAAGC
	R: GTGGCAAACTCTCCTTCTCAACC
c.5546+2T>C	F: ATTCATATCCGGACCCGCTG
	R: CCACAGTTCATGTGAATACCCC
c.6792C>A	F: TTCCGAGATTCAGTTTAGGAGTT
	R: CACTGATACCCAAAATGAATGCA
c.1756_1759del	F: GCTGTGCATGTGGTTTATTGT
	R: GCCAGTCATTGTCCTCTGC
c.2991-2A>G	F: GGTAGCCAGAAGTTGTGTACG
	R: AGGTCATCTCTCCTTGCCAT
c.2033dup	F: TGGACAAGATATTTTGGGGTTT
	R: TGCTTTGAGGCAGACTGAGTAA
Exon1-4dup	F: GGACAGCAGAACACACATACC
	R: CACAGTAACCCAAATACTCACCA
c.3113+1G>A	F: GGTGTGACAGTAAGGTAGCCAGA
	R: TCCTTTCTACCAATAACCGCAT
c.3826C>T	F: TACATTTTTGCTACTCTTTAGCTTC
	R: CAGAAATGCACGAATAGGAGTTT
c.5425C>T	F: CAGCAGAGCGAACAAAAGTCCT
	R: CCTACCGTAAACTCGGGTCAGA
c.5888del	F: GACTCCATGGCTGTCAAATCT
	R: CAGTGCTTTGCCCAATGTG

## Sheet: Supplementary Table 2
Supplementary Table 2. The clinical information and NF1 variants of 263 cases.
Patient No.	Patient ID	Age (years)	Exonic Function (refGene)	NucleotideChange	Exon	Exonic Function (refGene)	Amino Acid Change	Optic glioma	Neurofibromas	Bone lesions	Intelligence	CALMs	Brain MR findings	Function Domain	Reference
1	1	16	Missense	c.4075C>A	30	non-null variant	p.Pro1359Thr	No	No	No	NA	Yes	Yes	GRD	DOI: 10.1134/S1819712421040097
2	2	6	Frameshift	c.1754_1757delTAAC	16	null variant	p.Thr586Vfs*18	No	No	No	NA	Yes	Yes	CSRD	DOI: 10.1134/S1819712421040097
3	3	3	Frameshift	c.1754_1757delTAAC	16	null variant	p.Thr586Vfs*18	Yes	No	No	NA	Yes	Yes	CSRD	DOI: 10.1134/S1819712421040097
4	4	1	Nonsense	c.7379G>C	49	null variant	p.Ser2460*	No	No	No	NA	Yes	Yes	CTD	DOI: 10.1134/S1819712421040097
5	5	20	Frameshift	c.1754_1757delTAAC	16	null variant	p.Thr586Vfs*20	No	No	No	NA	Yes	No	CSRD	DOI: 10.1134/S1819712421040097
6	6	12	splicing	c.288+1G>A	intron	null variant	p.?	No	No	No	NA	Yes	Yes	None	DOI: 10.1134/S1819712421040097
7	7	1	Frameshift	c.4076_4077insG	30	null variant	p.Gln1360Serfs*14	No	No	No	NA	Yes	No	GRD	DOI: 10.1134/S1819712421040097
8	8	7	splicing	c.479+36A>G	intron	null variant	p.?	No	No	Yes	NA	Yes	No	None	DOI: 10.1134/S1819712421040097
9	9	3	fragment deletion	c.(?_-383-1)_(*3522_?)del(wholeNF1deletion)	All exon	null variant	p.0	No	No	No	NA	Yes	No	All domain	DOI: 10.1134/S1819712421040097
10	10	1	Missense	c.277T>C	3	non-null variant	p.Cys93Arg	No	No	No	NA	Yes	Yes	None	DOI: 10.1134/S1819712421040097
11	11	1	Frameshift	c.1325_1326delTG	12	null variant	p.Met442Ilefs*3	No	No	No	NA	Yes	Yes	None	DOI: 10.1134/S1819712421040097
12	12	22	Missense	c.2342A>C	20	non-null variant	p.His781Pro	No	No	No	NA	Yes	No	CSRD	DOI: 10.1134/S1819712421040097
13	13	7	Missense	c.3545T>G	27	non-null variant	p.Val1182Gly	No	No	No	NA	Yes	No	None	DOI: 10.1134/S1819712421040097
14	14	6	Frameshift	c.3853_3854insGG	28	null variant	p.Met1285Argfs*2	Yes	No	No	NA	Yes	Yes	GRD	DOI: 10.1134/S1819712421040097
15	15	12	Frameshift	c.3853_3854insGG	28	null variant	p.Met1285Argfs*2	No	Yes	No	NA	Yes	Yes	GRD	DOI: 10.1134/S1819712421040097
16	16	17	Missense	c.4016T>G	30	non-null variant	p. Leu1339Arg	Yes	Yes	No	NA	Yes	Yes	GRD	DOI: 10.1134/S1819712421040097
17	17	1	splicing	c.6642+1G>A	intron	null variant	p.?	No	No	No	NA	Yes	No	None	DOI: 10.1134/S1819712421040097
18	18	12	Frameshift	c.2657dupA	21	null variant	p.Asn886Lysfs*20	Yes	No	Yes	NA	Yes	No	CSRD	DOI: 10.1134/S1819712421040097
19	19	10	fragment deletion	Exon5deletion	5	null variant	p.?	No	No	Yes	NA	Yes	No	None	DOI: 10.1134/S1819712421040097
20	20	3	fragment deletion	c.(?_-383-1)_(*3522_?)del(wholeNF1deletion)	All exon	null variant	p.0	No	No	No	NA	Yes	No	All domain	DOI: 10.1134/S1819712421040097
21	21		Nonsense	c.2560C>T	21	null variant	p.Gln854*	No	No	No	NA	Yes	Yes	CSRD	DOI: 10.1134/S1819712421040097
22	22	4	Nonsense	c.6792C>A	45	null variant	p.Tyr2264*	Yes	No	No	NA	Yes	No	CTD	DOI: 10.1134/S1819712421040097
23	23	7	Nonsense	c.6792C>A	45	null variant	p.Tyr2264*	Yes	No	No	NA	Yes	No	CTD	DOI: 10.1134/S1819712421040097
24	24	2	Nonsense	c.6792C>A	45	null variant	p.Tyr2264*	Yes	No	No	NA	Yes	No	CTD	DOI: 10.1134/S1819712421040097
25	25	68	Nonsense	c.6792C>A	45	null variant	p.Tyr2264*	Yes	No	No	NA	Yes	No	CTD	DOI: 10.1134/S1819712421040097
26	26	1	Nonsense	c.4369A>T	33	null variant	p.Lys1457*	Yes	No	Yes	NA	Yes	No	GRD	DOI: 10.1134/S1819712421040097
27	27	1	Frameshift	c.1754_1757delTAAC	16	null variant	p.Thr586Vfs*21	No	No	No	NA	Yes	Yes	CSRD	DOI: 10.1134/S1819712421040097
28	28	14	Nonsense	c.7549C>T	50	null variant	p.Arg2517*	No	No	Yes	NA	Yes	No	CTD	DOI: 10.1134/S1819712421040097
29	29	8	Frameshift	c.1754_1757delTAAC	16	null variant	p.Thr586Vfs*18	No	No	Yes	NA	Yes	No	CSRD	DOI: 10.1134/S1819712421040097
30	30	11	Frameshift	c.1754_1757delTAAC	16	null variant	p.Thr586Vfs*18	No	No	Yes	NA	Yes	No	CSRD	DOI: 10.1134/S1819712421040097
31	31	37	Missense	c.1487T>G	13	non-null variant	p.Met496Arg	Yes	Yes	No	NA	Yes	No	None	DOI: 10.1134/S1819712421040097
32	32	1	Missense	c.1466A>G	13	non-null variant	P.Tyr489Cys	No	No	No	NA	Yes	Yes	None	DOI: 10.1134/S1819712421040097
33	33	1	Missense	c.2851G>T	22	non-null variant	p.Val951Phe	No	No	No	NA	Yes	Yes	None	DOI: 10.1134/S1819712421040097
34	34	9	Missense	c.2540T>C	21	non-null variant	p.Leu847Pro	No	No	No	NA	Yes	No	CSRD	DOI: 10.1134/S1819712421040097
35	35	12	Missense	c.1885G>A	17	non-null variant	p.Gly629Arg	Yes	No	No	NA	Yes	No	CSRD	DOI: 10.1134/S1819712421040097
36	36	48	Missense	c.4330A>G	32	non-null variant	p.Lys1444E	No	No	No	NA	Yes	No	GRD	DOI: 10.1134/S1819712421040097
37	37	29	Nonsense	c.2752A>T	21	null variant	p.Lys918*	No	No	No	NA	Yes	No	None	DOI: 10.1134/S1819712421040097
38	38	3	Nonsense	c.2752A>T	21	null variant	p.Lys918*	No	No	No	NA	Yes	No	None	DOI: 10.1134/S1819712421040097
39	39	1	Nonsense	c.2752A>T	21	null variant	p.Lys918*	No	Yes	No	NA	Yes	No	None	DOI: 10.1134/S1819712421040097
40	40	22	Nonsense	c.7348C>T	49	null variant	p.Arg2450*	No	No	Yes	NA	Yes	No	CTD	DOI: 10.1134/S1819712421040097
41	10A	5	fragment deletion	c.(?_-383-1)_(*3522_?)del(wholeNF1deletion)	All exon	null variant	p.0	No	No	No	NA	Yes	NA	All domain	DOI:10.1186/s13023-019-1196-0
42	15A	2	fragment deletion	c.1393_4110del	13	null variant	p.Ser465_Gln1370del	No	No	Yes	NA	Yes	NA	None	DOI:10.1186/s13023-019-1196-0
43	17A	4	Frameshift	c.495_498delTGTT	5	null variant	p.Cys167Glnfs*10	No	No	No	NA	Yes	NA	None	DOI:10.1186/s13023-019-1196-0
44	18A	4	Nonsense	c.3712G>T	28	null variant	p.Glu1238*	No	Yes	No	NA	Yes	NA	GRD	DOI:10.1186/s13023-019-1196-0
45	1A	13	Frameshift	c.6819+1_6825del	45	null variant	p.?	No	Yes	No	NA	Yes	NA	CTD	DOI:10.1186/s13023-019-1196-0
46	22A	2	Frameshift	c.1019_1020del	9	null variant	p.Ser340Cysfs*12	No	No	No	NA	Yes	NA	None	DOI:10.1186/s13023-019-1196-0
47	23A	2	Frameshift	c.1992dup	17	null variant	p.Ser665Leufs*5	No	No	No	NA	Yes	NA	CSRD	DOI:10.1186/s13023-019-1196-0
48	24A	4	Nonsense	c.2044C>T	18	null variant	p.Gln682*	No	No	No	NA	Yes	NA	CSRD	DOI:10.1186/s13023-019-1196-0
49	26A	1	splicing	c.654+1G>A	intron	null variant	p.?	No	Yes	No	NA	Yes	NA	None	DOI:10.1186/s13023-019-1196-0
50	27A	1	Frameshift	c.5046delinsGGTTAC	36	null variant	p.Cys1682Trpfs*18	No	Yes	No	NA	Yes	NA	Sec14-PH	DOI:10.1186/s13023-019-1196-0
51	29A	3	Missense	c.1466A>G	13	non-null variant	p.Tyr489Cys	No	No	No	NA	Yes	NA	None	DOI:10.1186/s13023-019-1196-0
52	2A	2	Frameshift	c.5130del	36	null variant	p.Cys1711Valfs*9	No	No	No	NA	Yes	NA	Sec14-PH	DOI:10.1186/s13023-019-1196-0
53	31A	5	Nonsense	c.5392C>T	37	null variant	p.Gln1798*	No	Yes	No	NA	Yes	NA	Sec14-PH	DOI:10.1186/s13023-019-1196-0
54	35A	2	fragment deletion	c.4725_*3522del	intron	null variant	p.?	No	No	No	NA	Yes	NA	GRD	DOI:10.1186/s13023-019-1196-0
55	36A	3	Nonsense	c.2019C>A	18	null variant	p.Cys673*	No	Yes	No	NA	Yes	NA	CSRD	DOI:10.1186/s13023-019-1196-0
56	37A	4	splicing	c.3113+1G>A	intron	null variant	p.?	No	No	No	NA	Yes	NA	None	DOI:10.1186/s13023-019-1196-0
57	39A	2	Frameshift	c.6401_6402del	42	null variant	p.Cys2134Tyrfs*8	No	No	No	NA	Yes	NA	None	DOI:10.1186/s13023-019-1196-0
58	3A	2	Frameshift	c.5980_5983del	40	null variant	p.Ala1994Lysfs*17	No	No	No	NA	Yes	NA	None	DOI:10.1186/s13023-019-1196-0
59	40A	1	Frameshift	c.7898del	50	null variant	p.Glu2633Glyfs*11	No	Yes	No	NA	Yes	NA	CTD	DOI:10.1186/s13023-019-1196-0
60	41A	1	Frameshift	c.3187_3188insTA	24	null variant	p.Cys1063Leufs*15	No	No	No	NA	Yes	NA	None	DOI:10.1186/s13023-019-1196-0
61	43A	5	Missense	c.2330G>C	20	non-null variant	p.Trp777Ser	No	Yes	No	NA	Yes	NA	CSRD	DOI:10.1186/s13023-019-1196-0
62	44A	9	Nonsense	c.1198C>T	11	null variant	p.Gln400*	No	Yes	Yes	NA	Yes	NA	None	DOI:10.1186/s13023-019-1196-0
63	45A	1	Nonsense	c.1198C>T	11	null variant	p.Gln400*	No	No	No	NA	Yes	NA	None	DOI:10.1186/s13023-019-1196-0
64	47A	6	splicing	c.731-2A>C	intron	null variant	p.?	No	No	Yes	NA	Yes	NA	None	DOI:10.1186/s13023-019-1196-0
65	48A	9	Frameshift	c.786_787insTT	8	null variant	p.Lys263Leufs*19	No	Yes	Yes	NA	Yes	NA	None	DOI:10.1186/s13023-019-1196-0
66	4A	9	Inframe	c.7159_7164del	48	non-null variant	p.Asn2387_Phe2388del	No	Yes	No	NA	Yes	NA	CTD	DOI:10.1186/s13023-019-1196-0
67	50A	2	Nonsense	c.6854dup	45	null variant	p.Tyr2285*	No	Yes	No	NA	Yes	NA	CTD	DOI:10.1186/s13023-019-1196-0
68	51A	5	Frameshift	c.643del	6	null variant	p.Ser215Alafs*10	No	No	No	NA	Yes	NA	None	DOI:10.1186/s13023-019-1196-0
69	52A	4	Missense	c.1885G>A	17	non-null variant	p.Gly629Arg	No	Yes	No	NA	Yes	NA	CSRD	DOI:10.1186/s13023-019-1196-0
70	53A	1	Nonsense	c.6772C>T	45	null variant	p.Arg2258*	No	No	No	NA	Yes	NA	None	DOI:10.1186/s13023-019-1196-0
71	54A	6	Frameshift	c.2033dup	18	null variant	p.Ile679Aspfs*21	No	Yes	No	NA	Yes	NA	CSRD	DOI:10.1186/s13023-019-1196-0
72	55A	10	Nonsense	c.5697T>A	38	null variant	p.Cys1899*	Yes	Yes	No	NA	Yes	NA	None	DOI:10.1186/s13023-019-1196-0
73	56A	7	Nonsense	c.7909C>T	54	null variant	p.Arg2637*	No	No	Yes	NA	Yes	NA	CTD	DOI:10.1186/s13023-019-1196-0
74	59A	9	Nonsense	c.4600C>T	34	null variant	p.Arg1534*	No	Yes	No	NA	Yes	NA	None	DOI:10.1186/s13023-019-1196-0
75	5A	3	Nonsense	c.503C>G	5	null variant	p.Ser168*	No	No	No	NA	Yes	NA	None	DOI:10.1186/s13023-019-1196-0
76	62A	5	Nonsense	c.5902C>T	39	null variant	p.Arg1968*	No	No	No	NA	Yes	NA	None	DOI:10.1186/s13023-019-1196-0
77	64A	1	Frameshift	c.4756_4772del	35	null variant	p.Ala1586Tyrfs*30	No	No	Yes	NA	Yes	NA	Sec14-PH	DOI:10.1186/s13023-019-1196-0
78	6A	3	Nonsense	c.1603C>T	14	null variant	p.Gln535*	No	Yes	No	NA	Yes	NA	None	DOI:10.1186/s13023-019-1196-0
79	71A	1	Nonsense	c.289C>T	4	null variant	p.Gln97*	No	Yes	No	NA	Yes	NA	None	DOI:10.1186/s13023-019-1196-0
80	72A	8	Nonsense	c.3916C>T	29	null variant	p.Arg1306*	No	Yes	No	NA	Yes	NA	GRD	DOI:10.1186/s13023-019-1196-0
81	74A	9	Nonsense	c.2947del	22	null variant	p.Leu983*	No	No	No	NA	Yes	NA	None	DOI:10.1186/s13023-019-1196-0
82	75A	1	splicing	c.3113+1G>A	intron	null variant	p.?	No	No	No	NA	Yes	NA	None	DOI:10.1186/s13023-019-1196-0
83	7A	3	Frameshift	c.5199dup	36	null variant	p.Glu1734Argfs*23	No	Yes	No	NA	Yes	NA	Sec14-PH	DOI:10.1186/s13023-019-1196-0
84	NF_1	51	fragment deletion	c.(586+1_587-1)_(730+1_731-1)del	6 and 7	null variant	p.?	No	Yes	Yes	Yes	Yes	No	None	DOI:10.3390/genes13071130
85	NF_10	26	Nonsense	c.3826C>T	28	null variant	p.Arg1276*	No	Yes	Yes	Yes	Yes	No	GRD	DOI:10.3390/genes13071130
86	NF_100	57	Nonsense	c.4537C>T	34	null variant	p.Arg1513*	No	Yes	Yes	No	Yes	No	GRD	DOI:10.3390/genes13071130
87	NF_101	21	Frameshift	c.1329delT	12	null variant	p.Phe443Leufs*29	No	Yes	Yes	No	No	No	None	DOI:10.3390/genes13071130
88	NF_102	33	Nonsense	c.1381C>T	12	null variant	p.Arg461*	No	Yes	Yes	No	Yes	Yes	None	DOI:10.3390/genes13071130
89	NF_103	24	Missense	c.2251G>C	18	non-null variant	p.Gly751Arg	Yes	Yes	Yes	No	Yes	No	CSRD	DOI:10.3390/genes13071130
90	NF_105	40	Missense	c.7532C>T	50	non-null variant	p.Ala2532Val	No	Yes	No	No	Yes	No	CTD	DOI:10.3390/genes13071130
91	NF_11	59	Nonsense	c.3826C>T	28	null variant	p.Arg1276*	No	Yes	Yes	No	Yes	No	GRD	DOI:10.3390/genes13071130
92	NF_115	28	Nonsense	c.2446C>T	21	null variant	p.Arg816*	Yes	Yes	Yes	No	Yes	No	CSRD	DOI:10.3390/genes13071130
93	NF_127	19	Missense	c.2540T>G	21	non-null variant	p.Leu847Arg	No	No	No	No	No	Yes	CSRD	DOI:10.3390/genes13071130
94	NF_13	33	Inframe	c.6892_6897del	46	non-null variant	p.Ala2300_Val2301del	Yes	Yes	Yes	No	Yes	Yes	CTD	DOI:10.3390/genes13071130
95	NF_15	31	Nonsense	c.2619dup	21	null variant	p.Lys874*	Yes	Yes	Yes	No	Yes	No	CSRD	DOI:10.3390/genes13071130
96	NF_17	26	Splicing	c.6364+4A>G	intron	null variant	p.?	Yes	Yes	Yes	No	Yes	No	None	DOI:10.3390/genes13071130
97	NF_18	22	Nonsense	c.3326T>G	26	null variant	p.Leu1109*	Yes	No	Yes	Yes	No	Yes	None	DOI:10.3390/genes13071130
98	NF_19	25	Nonsense	c.3826C>T	28	null variant	p.Arg1276*	No	Yes	Yes	No	Yes	Yes	GRD	DOI:10.3390/genes13071130
99	NF_2	34	Start lost	c.3G>A	intron	null variant	p.?	Yes	Yes	No	No	Yes	No	None	DOI:10.3390/genes13071130
100	NF_20	18	Frameshift	c.1783_1784del	16	null variant	p.Glu595Asnfs*14	Yes	Yes	Yes	Yes	No	No	CSRD	DOI:10.3390/genes13071130
101	NF_21	28	fragment deletion	c.(?_-383-1)_(*3522_?)del(wholeNF1deletion)	All exon	null variant	p.0	No	Yes	Yes	No	Yes	No	All domain	DOI:10.3390/genes13071130
102	NF_22	46	Nonsense	c.4982_4983del	36	null variant	p.Cys1661*	Yes	Yes	Yes	No	Yes	No	Sec14-PH	DOI:10.3390/genes13071130
103	NF_23	57	splicing	c.3496+1G>A	intron	null variant	p.?	No	Yes	Yes	No	Yes	No	None	DOI:10.3390/genes13071130
104	NF_25	26	splicing	c.3496+1G>A	intron	null variant	p.?	No	Yes	Yes	Yes	Yes	No	None	DOI:10.3390/genes13071130
105	NF_26	35	Nonsense	c.1246C>T	11	null variant	p.Arg416*	Yes	Yes	Yes	No	Yes	Yes	None	DOI:10.3390/genes13071130
106	NF_28	41	Start lost	c.1A>G	intron	null variant	p.?	No	Yes	Yes	No	Yes	No	None	DOI:10.3390/genes13071130
107	NF_29	52	Missense	c.1595T>G	14	non-null variant	p.Leu532Arg	Yes	Yes	Yes	No	No	No	None	DOI:10.3390/genes13071130
108	NF_3	65	Start lost	c.3G>A	intron	null variant	p.?	No	Yes	Yes	No	No	No	None	DOI:10.3390/genes13071130
109	NF_30	45	Missense	c.3728T>C	28	non-null variant	p.Leu1243Pro	No	Yes	Yes	No	Yes	Yes	GRD	DOI:10.3390/genes13071130
110	NF_31	21	Frameshift	c.7686delG	52	null variant	p.Ile2563Phefs*40	No	Yes	Yes	Yes	Yes	No	CTD	DOI:10.3390/genes13071130
111	NF_32	21	Frameshift	c.7686delG	52	null variant	p.Ile2563Phefs*40	No	Yes	Yes	No	Yes	No	CTD	DOI:10.3390/genes13071130
112	NF_35	55	Splicing	c.4269+2T>C	intron	null variant	p.?	No	Yes	No	No	No	No	GRD	DOI:10.3390/genes13071130
113	NF_36	42	Missense	c.6335T>C	41	non-null variant	p.Leu2112Pro	No	Yes	Yes	No	Yes	No	None	DOI:10.3390/genes13071130
114	NF_37	23	fragment deletion	c.(?_-383-1)_(*3522_?)del(wholeNF1deletion)	All exon	null variant	p.0	No	Yes	Yes	No	Yes	Yes	All domain	DOI:10.3390/genes13071130
115	NF_38	27	Missense	c.4768C>T	35	non-null variant	p.Arg1590Trp	No	No	Yes	No	Yes	No	Sec14-PH	DOI:10.3390/genes13071130
116	NF_39	27	Nonsense	c.1009G>T	9	null variant	p.Glu337*	No	Yes	Yes	No	No	No	None	DOI:10.3390/genes13071130
117	NF_4	35	Start lost	c.3G>A	intron	null variant	p.?	No	Yes	Yes	No	Yes	No	None	DOI:10.3390/genes13071130
118	NF_40	41	Missense	c.1466A>G	13	non-null variant	p.Tyr489Cys	Yes	Yes	Yes	Yes	Yes	No	None	DOI:10.3390/genes13071130
119	NF_41	58	Inframe	c.1499_1501delinsAAA	13	non-null variant	p.Ile500_His501delinsLeu	Yes	Yes	Yes	No	Yes	No	None	DOI:10.3390/genes13071130
120	NF_42	44	Inframe	c.3502-3519del	27	non-null variant	p.Gly1169_Leu1173del	No	No	Yes	No	Yes	No	None	DOI:10.3390/genes13071130
121	NF_43	30	Missense	c.2352G>C	20	non-null variant	p.Trp784Cys	No	Yes	Yes	No	Yes	Yes	CSRD	DOI:10.3390/genes13071130
122	NF_45	70	Frameshift	c.2307dup	19	null variant	p.Thr770Hisfs*6	No	Yes	No	No	Yes	No	CSRD	DOI:10.3390/genes13071130
123	NF_46	39	Frameshift	c.2307dup	19	null variant	p.Thr770Hisfs*6	No	Yes	Yes	No	Yes	No	CSRD	DOI:10.3390/genes13071130
124	NF_47	36	Frameshift	c.2307dup	19	null variant	p.Thr770Hisfs*6	No	Yes	Yes	No	Yes	No	CSRD	DOI:10.3390/genes13071130
125	NF_48	39	Start lost	c.1A>G	intron	null variant	p.?	No	Yes	No	No	Yes	Yes	None	DOI:10.3390/genes13071130
126	NF_5	44	Missense	c.1595T>G	14	non-null variant	p.Leu532Arg	No	Yes	Yes	No	Yes	No	None	DOI:10.3390/genes13071130
127	NF_50	58	fragment deletion	c.3497_3974del	27	null variant	p.Leu1167*	No	Yes	Yes	No	Yes	No	GRD	DOI:10.3390/genes13071130
128	NF_51	29	Frameshift	c.4381dup	33	null variant	p.Ile1461Asnfs*4	No	Yes	Yes	No	Yes	Yes	GRD	DOI:10.3390/genes13071130
129	NF_52	46	Nonsense	c.4309G>T	32	null variant	p.Glu1437*	No	Yes	No	No	Yes	No	GRD	DOI:10.3390/genes13071130
130	NF_53	23	Frameshift	c.1378dup	12	null variant	p.Ile460Asnfs*10	No	No	Yes	Yes	Yes	No	None	DOI:10.3390/genes13071130
131	NF_54	47	Nonsense	c.1639G>T	14	null variant	p.Glu547*	No	Yes	No	No	Yes	Yes	CSRD	DOI:10.3390/genes13071130
132	NF_55	52	Nonsense	c.4537C>T	34	null variant	p.Arg1513*	No	Yes	Yes	No	Yes	No	GRD	DOI:10.3390/genes13071130
133	NF_56	56	Splicing	c.2409+1G>A	intron	null variant	p.?	No	Yes	Yes	No	Yes	No	CSRD	DOI:10.3390/genes13071130
134	NF_57	37	Nonsense	c.1381C>T	12	null variant	p.Arg461*	No	Yes	Yes	No	Yes	No	None	DOI:10.3390/genes13071130
135	NF_59	52	Splicing	c.4270-2A>G	intron	null variant	p.?	Yes	Yes	Yes	No	Yes	No	GRD	DOI:10.3390/genes13071130
136	NF_6	33	splicing	c.479+5G>A	intron	null variant	p.?	Yes	Yes	Yes	No	Yes	No	None	DOI:10.3390/genes13071130
137	NF_60	42	Frameshift	c.1754_1757delTAAC	16	null variant	p.Thr586Valfs*18	No	Yes	Yes	No	Yes	Yes	CSRD	DOI:10.3390/genes13071130
138	NF_61	59	Splicing	c.4367+2T>C	intron	null variant	p.?	No	No	Yes	No	No	No	GRD	DOI:10.3390/genes13071130
139	NF_62	32	Splicing	c.1260+1G>A	intron	null variant	p.?	No	Yes	Yes	No	Yes	No	None	DOI:10.3390/genes13071130
140	NF_63	54	Missense	c.4733C>A	35	non-null variant	p.Ser1578Tyr	Yes	Yes	Yes	No	Yes	No	Sec14-PH	DOI:10.3390/genes13071130
141	NF_65	30	fragment deletion	c.(?_-383-1)_(*3522_?)del(wholeNF1deletion)	All exon	null variant	p.0	Yes	Yes	Yes	Yes	Yes	No	All domain	DOI:10.3390/genes13071130
142	NF_66	63	Missense	c.2665A>G	21	non-null variant	p.Thr889Ala	No	Yes	Yes	No	Yes	No	CSRD	DOI:10.3390/genes13071130
143	NF_67	52	Splicing	c.6084+1G>A	intron	null variant	p.?	No	Yes	Yes	No	Yes	Yes	None	DOI:10.3390/genes13071130
144	NF_68	35	Nonsense	c.6792C>A	45	null variant	p.Tyr2264*	No	Yes	No	No	Yes	No	None	DOI:10.3390/genes13071130
145	NF_70	49	Splicing	c.2409+1G>C	intron	null variant	p.?	Yes	Yes	Yes	No	No	No	CSRD	DOI:10.3390/genes13071130
146	NF_71	40	Splicing	c.2409+1G>C	intron	null variant	p.?	No	Yes	Yes	No	Yes	No	CSRD	DOI:10.3390/genes13071130
147	NF_72	38	Frameshift	c.7881_7882delTG	50	null variant	p.Phe2629Serfs*9	Yes	Yes	Yes	No	No	Yes	CTD	DOI:10.3390/genes13071130
148	NF_73	37	Nonsense	c.4923G>A	36	null variant	p.Trp1641*	Yes	Yes	Yes	Yes	Yes	Yes	Sec14-PH	DOI:10.3390/genes13071130
149	NF_76	33	splice junction loss	c.1845+1_1845+5del	intron	null variant	p.?	Yes	Yes	No	No	Yes	No	CSRD	DOI:10.3390/genes13071130
150	NF_77	20	Missense	c.2326G>A	20	non-null variant	p.Ala776Thr	No	Yes	Yes	No	Yes	No	CSRD	DOI:10.3390/genes13071130
151	NF_78	47	Missense	c.2329T>C	20	non-null variant	p.Trp777Arg	No	Yes	Yes	No	Yes	No	CSRD	DOI:10.3390/genes13071130
152	NF_79	45	Nonsense	c.3916C>T	29	null variant	p.Arg1306*	Yes	Yes	Yes	No	No	No	GRD	DOI:10.3390/genes13071130
153	NF_8	33	Frameshift	c.7881_7882delTG	50	null variant	p.Phe2629Serfs*9	No	No	Yes	Yes	No	No	CTD	DOI:10.3390/genes13071130
154	NF_80	32	Missense	c.4278G>C	32	non-null variant	p. Gln1426His	Yes	Yes	No	No	No	Yes	GRD	DOI:10.3390/genes13071130
155	NF_81	30	Frameshift	c.5819del	39	null variant	p.Lys1940Serfs*18	Yes	Yes	Yes	Yes	Yes	Yes	None	DOI:10.3390/genes13071130
156	NF_82	30	Splicing	c.8051-1G>C	intron	null variant	p.?	No	Yes	Yes	No	Yes	Yes	CTD	DOI:10.3390/genes13071130
157	NF_83	70	Missense	c.5673T>G	38	non-null variant	p.Ser1891Arg	No	Yes	No	No	Yes	No	None	DOI:10.3390/genes13071130
158	NF_85	24	Frameshift	c.6621dup	43	null variant	p.Trp2208Valfs*13	Yes	Yes	Yes	No	No	No	None	DOI:10.3390/genes13071130
159	NF_86	57	Nonsense	c.4923G>A	36	null variant	p.Trp1641*	No	No	Yes	No	Yes	No	Sec14-PH	DOI:10.3390/genes13071130
160	NF_87	51	Missense	c.7259C>A	49	non-null variant	p.Ala2420Asp	No	Yes	No	No	No	No	CTD	DOI:10.3390/genes13071130
161	NF_89	56	Duplication	c.(4661+1_4662-1)_(7258+1_7259-1)dup	intron	non-null variant	p.?	No	Yes	No	No	Yes	No	Sec14-PH	DOI:10.3390/genes13071130
162	NF_90	26	Duplication	c.(4661+1_4662-1)_(7258+1_7259-1)dup	intron	non-null variant	p.?	No	Yes	Yes	No	Yes	Yes	Sec14-PH	DOI:10.3390/genes13071130
163	NF_92	56	Missense	c.4278G>C	32	non-null variant	p.Gln1426His	No	Yes	Yes	No	Yes	No	GRD	DOI:10.3390/genes13071130
164	NF_94	59	Splicing	c.2252-3T>G	intron	null variant	P.?	No	No	Yes	Yes	Yes	No	CSRD	DOI:10.3390/genes13071130
165	NF_96	70	fragment deletion	c.(?_-383-1)_(*3522_?)del(wholeNF1deletion)	All exon	null variant	p.0	No	Yes	Yes	No	Yes	No	All domain	DOI:10.3390/genes13071130
166	NF_97	39	Splicing	c.4515-2A>G	intron	null variant	p.?	No	Yes	Yes	No	Yes	No	GRD	DOI:10.3390/genes13071130
167	NF_98	60	Nonsense	c.7089dup	47	null variant	p.Asn2364*	No	Yes	Yes	No	Yes	Yes	CTD	DOI:10.3390/genes13071130
168	NF_99	47	Missense	c.2851G>T	22	non-null variant	p.Val951Phe	No	Yes	Yes	No	Yes	No	None	DOI:10.3390/genes13071130
169	NF1_BL100	18	splicing	c.731-1G>A	intron	null variant	p.?	Yes	No	Yes	No	NA	NA	None	DOI:10.1186/s12929-018-0474-9
170	NF1_BL101	26	Nonsense	c.1224T>G	11	null variant	p.Tyr408*	Yes	Yes	No	No	NA	NA	None	DOI:10.1186/s12929-018-0474-9
171	NF1_BL102	25	Nonsense	c.3703C>T	27	null variant	p.Gln1235*	Yes	Yes	No	Yes	NA	NA	GRD	DOI:10.1186/s12929-018-0474-9
172	NF1_BL103	26	splice junction loss	c.1842_1845+1delTAAGG	16	null variant	p.?	Yes	Yes	No	Yes	NA	NA	CSRD	DOI:10.1186/s12929-018-0474-9
173	NF1_BL104	7	splicing	c.1721+3A>G	intron	null variant	p.?	Yes	No	No	Yes	NA	NA	CSRD	DOI:10.1186/s12929-018-0474-9
174	NF1_BL105	15	Nonsense	c.3916C>T	29	null variant	p.Arg1306*	Yes	Yes	No	No	NA	NA	GRD	DOI:10.1186/s12929-018-0474-9
175	NF1_BL108	10	Frameshift	c.263_266delATAC	3	null variant	p.Thr89Trpfs*13	No	Yes	Yes	Yes	NA	NA	None	DOI:10.1186/s12929-018-0474-9
176	NF1_BL109	10	Frameshift	c.3525_3526delAA	27	null variant	p.Arg1176Serfs*18	No	No	Yes	No	NA	NA	None	DOI:10.1186/s12929-018-0474-9
177	NF1_BL112	13	Nonsense	c.55G>T	1	null variant	p.Glu19*	No	No	No	Yes	NA	NA	None	DOI:10.1186/s12929-018-0474-9
178	NF1_BL113	45	Nonsense	c.7337C>G	49	null variant	p.Ser2446*	No	Yes	No	Yes	NA	NA	None	DOI:10.1186/s12929-018-0474-9
179	NF1_BL116	45	Frameshift	c.6037dupA	40	null variant	p.Thr2013Asnfs*26	No	Yes	No	Yes	NA	NA	None	DOI:10.1186/s12929-018-0474-9
180	NF1_BL117	20	splicing	c.6365-2A>T	intron	null variant	p.?	No	Yes	No	No	NA	NA	None	DOI:10.1186/s12929-018-0474-9
181	NF1_BL120	27	splicing	c.889-2A>G	intron	null variant	p.?	No	No	No	No	NA	NA	None	DOI:10.1186/s12929-018-0474-9
182	NF1_BL121	18	Frameshift	c.1541_1542delAG	14	null variant	p.Gln514Argfs*43	No	Yes	No	Yes	NA	NA	None	DOI:10.1186/s12929-018-0474-9
183	NF1_BL125	45	Frameshift	c.6787_6790delACTT	45	null variant	p.Tyr2264Thrfs*5	Yes	Yes	No	No	NA	NA	CTD	DOI:10.1186/s12929-018-0474-9
184	NF1_BL131	27	Nonsense	c.7528C>T	50	null variant	p.Gln2510*	Yes	Yes	No	Yes	NA	NA	CTD	DOI:10.1186/s12929-018-0474-9
185	NF1_BL134	45	Missense	c.4268A>G	31	non-null variant	p.Lys1423Arg	No	Yes	No	Yes	NA	NA	GRD	DOI:10.1186/s12929-018-0474-9
186	NF1_BL135	40	splicing	c.5547-3T>G	intron	null variant	p.?	No	Yes	Yes	Yes	NA	NA	None	DOI:10.1186/s12929-018-0474-9
187	NF1_BL137	14	Nonsense	c.5839C>T	39	null variant	p.Arg1947*	No	Yes	No	No	NA	NA	None	DOI:10.1186/s12929-018-0474-9
188	NF1_BL138	25	splicing	c.3198-2A>G	intron	null variant	p.?	No	Yes	No	Yes	NA	NA	None	DOI:10.1186/s12929-018-0474-9
189	NF1_BL139	18	splicing	c.6757-2A>C	intron	null variant	p.?	No	Yes	No	Yes	NA	NA	None	DOI:10.1186/s12929-018-0474-9
190	NF1_BL140	24	Frameshift	c.725delT	7	null variant	p.Met242Argfs*39	No	Yes	Yes	No	NA	NA	None	DOI:10.1186/s12929-018-0474-9
191	NF1_BL141	39	Nonsense	c.3916C>T	29	null variant	p.Arg1306*	No	Yes	No	No	NA	NA	GRD	DOI:10.1186/s12929-018-0474-9
192	NF1_BL142	35	Frameshift	c.495_498delTGTT	5	null variant	p.Cys167Glnfs*10	No	Yes	Yes	Yes	NA	NA	None	DOI:10.1186/s12929-018-0474-9
193	NF1_BL143	46	Frameshift	c.1541_1542delAG	14	null variant	p.Gln514Argfs*43	No	Yes	Yes	Yes	NA	NA	None	DOI:10.1186/s12929-018-0474-9
194	NF1_BL144	20	Inframe	c.817_819delCTC	8	non-null variant	p.Leu273del	No	Yes	No	No	NA	NA	None	DOI:10.1186/s12929-018-0474-9
195	NF1_BL145	17	Frameshift	c.1780delA	16	null variant	p.Thr594Glnfs*11	No	No	No	Yes	NA	NA	CSRD	DOI:10.1186/s12929-018-0474-9
196	NF1_BL146	10	Frameshift	c.3455_3456insA	26	null variant	p.Leu1153Thrfs*42	No	No	No	No	NA	NA	None	DOI:10.1186/s12929-018-0474-9
197	NF1_BL147	29	Frameshift	c.3591_3594delAGAA	27	null variant	p.Glu1198Glnfs*16	No	Yes	No	No	NA	NA	GRD	DOI:10.1186/s12929-018-0474-9
198	NF1_BL148	48	Nonsense	c.5904C>A	39	null variant	p.Tyr1968*	No	Yes	No	No	NA	NA	None	DOI:10.1186/s12929-018-0474-9
199	NF1_BL149	33	Nonsense	c.910C>T	9	null variant	p.Arg304*	No	Yes	No	No	NA	NA	None	DOI:10.1186/s12929-018-0474-9
200	NF1_BL151	61	Frameshift	c.1906_1907delTC	17	null variant	p.Ser636*	No	Yes	No	No	NA	NA	CSRD	DOI:10.1186/s12929-018-0474-9
201	NF1_BL152	42	Nonsense	c.4537C>T	34	null variant	p.Arg1513*	No	Yes	No	Yes	NA	NA	GRD	DOI:10.1186/s12929-018-0474-9
202	NF1_BL153	52	splice junction loss	c.2851-11_2851-8delTTCT	intron	null variant	p.?	No	Yes	No	Yes	NA	NA	None	DOI:10.1186/s12929-018-0474-9
203	NF1_BL154	42	splicing	c.2850+1G>T	intron	null variant	p.?	No	Yes	Yes	No	NA	NA	None	DOI:10.1186/s12929-018-0474-9
204	NF1_BL156	46	splicing	c.5547-2A>T	intron	null variant	p.?	No	Yes	No	No	NA	NA	None	DOI:10.1186/s12929-018-0474-9
205	NF1_BL42	40	Nonsense	c.4537C>T	34	null variant	p.Arg1513*	Yes	Yes	No	Yes	NA	NA	GRD	DOI:10.1186/s12929-018-0474-9
206	NF1_BL46	29	Frameshift	c.6878_6878delC	46	null variant	p.Leu2294Serfs*4	No	Yes	No	Yes	NA	NA	CTD	DOI:10.1186/s12929-018-0474-9
207	NF1_BL49	20	Nonsense	c.5839C>T	39	null variant	p.Arg1947*	No	Yes	Yes	Yes	NA	NA	None	DOI:10.1186/s12929-018-0474-9
208	NF1_BL52	18	Frameshift	c.1440_1441insA	13	null variant	p.Pro481Thrfs*10	No	No	No	No	NA	NA	None	DOI:10.1186/s12929-018-0474-9
209	NF1_BL53	21	Frameshift	c.5089_5090delCA	36	null variant	p.Ile1698Argfs*3	Yes	Yes	No	No	NA	NA	Sec14-PH	DOI:10.1186/s12929-018-0474-9
210	NF1_BL58	13	splicing	c.4269+1G>T	intron	null variant	p.?	Yes	No	No	No	NA	NA	GRD	DOI:10.1186/s12929-018-0474-9
211	NF1_BL59	12	Frameshift	c.3456_3459delACTC	26	null variant	p.Leu1153Metfs*4	Yes	Yes	Yes	Yes	NA	NA	None	DOI:10.1186/s12929-018-0474-9
212	NF1_BL66	19	splice junction loss	c.2990+1_2990+2insT	intron	null variant	p.?	Yes	Yes	No	No	NA	NA	None	DOI:10.1186/s12929-018-0474-9
213	NF1_BL67	14	Nonsense	c.2446C>T	21	null variant	p.Arg816*	Yes	No	No	Yes	NA	NA	CSRD	DOI:10.1186/s12929-018-0474-9
214	NF1_BL68	8	splicing	c.3113+1G>A	intron	null variant	p.?	Yes	Yes	No	Yes	NA	NA	None	DOI:10.1186/s12929-018-0474-9
215	NF1_BL69	9	Nonsense	c.1381C>T	12	null variant	p.Arg461*	Yes	Yes	No	Yes	NA	NA	None	DOI:10.1186/s12929-018-0474-9
216	NF1_BL70	22	Frameshift	c.7881_7882delTG	50	null variant	p.Phe2629Serfs*9	Yes	Yes	No	No	NA	NA	CTD	DOI:10.1186/s12929-018-0474-9
217	NF1_BL72	18	Nonsense	c.1246C>T	11	null variant	p.Arg416*	Yes	Yes	No	No	NA	NA	None	DOI:10.1186/s12929-018-0474-9
218	NF1_BL73	11	Frameshift	c.5113_5114delCT	36	null variant	p.Leu1705Thrfs*30	Yes	Yes	No	Yes	NA	NA	Sec14-PH	DOI:10.1186/s12929-018-0474-9
219	NF1_BL74	9	Nonsense	c.565A>T	5	null variant	p.Lys189*	Yes	Yes	Yes	Yes	NA	NA	None	DOI:10.1186/s12929-018-0474-9
220	NF1_BL77	9	Nonsense	c.1381C>T	12	null variant	p.Arg461*	Yes	No	No	Yes	NA	NA	None	DOI:10.1186/s12929-018-0474-9
221	NF1_BL79	11	Missense	c.1466A>G	13	non-null variant	p.Tyr489Cys	Yes	Yes	No	Yes	NA	NA	None	DOI:10.1186/s12929-018-0474-9
222	NF1_BL80	10	Nonsense	c.910C>T	9	null variant	p.Arg304*	Yes	No	No	No	NA	NA	None	DOI:10.1186/s12929-018-0474-9
223	NF1_BL81	17	Frameshift	c.1782_1783delAG	16	null variant	p.Glu595Asnfs*14	Yes	Yes	No	Yes	NA	NA	CSRD	DOI:10.1186/s12929-018-0474-9
224	NF1_BL82	7	Nonsense	c.5839C>T	39	null variant	p.Arg1947*	Yes	Yes	No	No	NA	NA	None	DOI:10.1186/s12929-018-0474-9
225	NF1_BL87	20	splicing	c.889-2A>G	intron	null variant	p.?	Yes	No	No	Yes	NA	NA	None	DOI:10.1186/s12929-018-0474-9
226	NF1_BL88	26	Frameshift	c.3456_3459delACTC	26	null variant	p.Leu1153Metfs*4	Yes	Yes	No	Yes	NA	NA	None	DOI:10.1186/s12929-018-0474-9
227	NF1_BL89	16	Nonsense	c.910C>T	9	null variant	p.Arg304*	Yes	Yes	No	Yes	NA	NA	None	DOI:10.1186/s12929-018-0474-9
228	NF1_BL90	11	Nonsense	c.1278G>A	12	null variant	p.Trp426*	Yes	Yes	No	Yes	NA	NA	None	DOI:10.1186/s12929-018-0474-9
229	NF1_BL91	49	Frameshift	c.1754_1757delTAAC	16	null variant	p.Thr586Valfs*18	Yes	Yes	Yes	No	NA	NA	CSRD	DOI:10.1186/s12929-018-0474-9
230	NF1_BL92	16	splice junction loss	c.7394+2_7394+4del	intron	null variant	p.?	Yes	Yes	No	Yes	NA	NA	CTD	DOI:10.1186/s12929-018-0474-9
231	NF1_BL93	10	Missense	c.4277A>C	32	non-null variant	p.Gln1426Pro	Yes	Yes	No	Yes	NA	NA	GRD	DOI:10.1186/s12929-018-0474-9
232	NF1_BL95	17	Nonsense	c.3721C>T	28	null variant	p.Arg1241*	Yes	No	No	No	NA	NA	GRD	DOI:10.1186/s12929-018-0474-9
233	NF1_BL96	10	Frameshift	c.3456_3459delACTC	26	null variant	p.Leu1153Metfs*4	Yes	Yes	No	No	NA	NA	None	DOI:10.1186/s12929-018-0474-9
234	NF1_BL97	57	splicing	c.1527+1G>T	intron	null variant	p.?	Yes	Yes	No	No	NA	NA	None	DOI:10.1186/s12929-018-0474-9
235	NF1_BL99	24	Nonsense	c.4767_4769delACGinsCT	35	null variant	p.Arg1590*	Yes	Yes	No	Yes	NA	NA	Sec14-PH	DOI:10.1186/s12929-018-0474-9
236	1	12	Frameshift	c.3250_3254dup	25	null variant	p.Gln1086Leufs*12	No	Yes	No	No	Yes	Yes	None	this study
237	2	11	Frameshift	c.549_552del	5	null variant	p.Ile183Metfs*7	No	Yes	Yes	Yes	Yes	Yes	None	this study
238	3	22	splicing	c.2409+2T>A	intron	null variant	p.?	No	Yes	No	No	Yes	No	CSRD	this study
239	4	15	Nonsense	c.3652C>T	27	null variant	p.Gln1218*	No	Yes	No	No	Yes	No	GRD	this study
240	5	14	Frameshift	c.1842_1845del	16	null variant	p.Lys615Argfs*15	No	No	Yes	Yes	Yes	Yes	CSRD	this study
241	6	16	Frameshift	c.4373dup	33	null variant	p.Leu1459Profs*2	No	Yes	Yes	No	Yes	No	GRD	this study
242	7	78	Splicing	c.7258+1G>A	intron	null variant	p.?	No	Yes	No	No	Yes	No	CTD	this study
243	8	56	Splicing	c.7258+1G>A	intron	null variant	p.?	No	Yes	Yes	No	Yes	No	CTD	this study
244	9	58	Splicing	c.7258+1G>A	intron	null variant	p.?	No	Yes	No	No	Yes	No	CTD	this study
245	10	33	Frameshift	c.2195del	18	null variant	p.Leu732Cysfs*16	No	Yes	No	No	Yes	No	CSRD	this study
246	11	7	Missense	c.2521A>C	21	non-null variant	p.Thr841Pro	No	No	No	Yes	Yes	No	CSRD	this study
247	12	36	Frameshift	c.6787_6790delACTT	45	null variant	p.Tyr2264Thrfs*5	Yes	Yes	Yes	No	Yes	No	CTD	this study
248	13	17	Nonsense	c.4537C>T	34	null variant	p.Arg1513*	No	No	No	No	Yes	No	GRD	this study
249	14	11	Splicing	c.5546+2T>C	intron	null variant	p.?	Yes	Yes	Yes	Yes	Yes	Yes	None	this study
250	15	37	Nonsense	c.6792C>A	45	null variant	p.Tyr2264*	No	Yes	No	No	Yes	No	CTD	this study
251	16	37	Nonsense	c.6792C>A	45	null variant	p.Tyr2264*	No	Yes	No	No	Yes	No	CTD	this study
252	17	8	Frameshift	c.1754_1757delTAAC	16	null variant	p.Thr586Valfs*18	No	No	No	Yes	Yes	No	None	this study
253	18	17	Frameshift	c.1754_1757delTAAC	16	null variant	p.Thr586Valfs*18	No	No	No	Yes	Yes	No	None	this study
254	19	34	Frameshift	c.1754_1757delTAAC	16	null variant	p.Thr586Valfs*18	No	Yes	Yes	No	Yes	No	None	this study
255	20	37	Frameshift	c.2033dup	18	null variant	p.Ile679Aspfs*21	No	Yes	Yes	No	Yes	No	CSRD	this study
256	21	66	Frameshift	c.2033dup	18	null variant	p.Ile679Aspfs*21	No	Yes	Yes	No	Yes	No	CSRD	this study
257	22	63	Frameshift	c.2033dup	18	null variant	p.Ile679Aspfs*21	No	Yes	Yes	No	Yes	No	CSRD	this study
258	23	8	fragment deletion	c.(?_-383-1)_(479+1_480-1)dup(Exon1-4dup)	1_4	null variant	p.?	Yes	No	No	No	Yes	No	None	this study
259	24	37	fragment deletion	c.(?_-383-1)_(479+1_480-1)dup(Exon1-4dup)	1_4	null variant	p.?	No	No	No	No	No	No	None	this study
260	25	10	Splicing	c.3113+1G>A	intron	null variant	p.?	No	No	No	No	Yes	Yes	None	this study
261	26	7	Nonsense	c.3826C>T	28	null variant	p.Arg1276*	No	No	No	No	Yes	No	GRD	this study
262	27	34	Missense	c.5425C>T	37	non-null variant	p.Arg1809Cys	No	No	No	No	Yes	No	Sec14-PH	this study
263	28	61	Missense	c.5425C>T	37	non-null variant	p.Arg1809Cys	No	No	No	No	Yes	No	Sec14-PH	this study

## Sheet: Supplementary Table 3
Supplementary Table 3. In silico analysis of all putative missense and splicing mutations.
Variants	chromosomal location	REVEL	MutationTaster	CADD	phyloP	SpliceAI	References
c.4075C>A	chr17-29576102-C-A	0.293	1	21.4	4.519	/	DOI: 10.1134/S1819712421040097
		（Tolerable）	(Disease_causing)	（Damaging）	(Conserved)
c.288+1G>A	chr17-29486112-G-A	/	1	26.6	7.418	0.98	DOI: 10.1134/S1819712421040097
			(Disease_causing)	（Damaging）	(Conserved)	(Donor Loss)
c.479+36A>G	chr17-29490430-A-G	/	/	/	/	0	DOI: 10.1134/S1819712421040097
						(Donor Loss)
c.277T>C	chr17-29486100-T-C	0.87	1	26.9	7.382	/	DOI: 10.1134/S1819712421040097
		(Damaging)	(Disease_causing)	（Damaging）	(Conserved)
c.2342A>C	chr17-29554557-A-C	0.385	1	21.4	6.796	/	DOI: 10.1134/S1819712421040097
		（Tolerable）	(Disease_causing)	（Damaging）	(Conserved)
c.3545T>G	chr17-29560068-T-G	0.735	1	26	7.645	/	DOI: 10.1134/S1819712421040097
		(Damaging)	(Disease_causing)	（Damaging）	(Conserved)
c.4016T>G	chr17-29576043-T-G	0.959	1	29.2	7.578	/	DOI: 10.1134/S1819712421040097
		(Damaging)	(Disease_causing)	（Damaging）	(Conserved)
c.6642+1G>A	chr17-29664601-G-A	/	1	25.1	9.342	0.98	DOI: 10.1134/S1819712421040097
			(Disease_causing)	（Damaging）	(Conserved)	(Donor Loss)
c.1487T>G	chr17-29541563-T-G	0.419	1	23.5	7.475	/	DOI: 10.1134/S1819712421040097
		(Damaging)	(Disease_causing)	（Damaging）	(Conserved)
c.1466A>G	chr17-29541542-A-G	0.402	1	25.5	6.755	/	DOI: 10.1134/S1819712421040097
		(Damaging)	(Disease_causing_automatic)	（Damaging）	(Conserved)
c.2851G>T	chr17-29556853-G-T	0.785	1	26	9.564	/	DOI: 10.1134/S1819712421040097
		(Damaging)	(Disease_causing)	（Damaging）	(Conserved)
c.2540T>C	chr17-29556173-T-C	0.825	1	26.1	7.641	/	DOI: 10.1134/S1819712421040097
		(Damaging)	(Disease_causing)	（Damaging）	(Conserved)
c.1885G>A	chr17-29552152-G-A	0.369	0.999	15.5	5.246	/	DOI: 10.1134/S1819712421040097
		（Tolerable）	(Disease_causing)	（Tolerable）	(Conserved)
c.4330A>G	chr17-29586110-A-G	0.622	1	22.4	8.669	/	DOI: 10.1134/S1819712421040097
		(Damaging)	(Disease_causing)	（Tolerable）	(Conserved)
c.654+1G>A	chr17-29508508-G-A	/	1	26.4	8.799	0.99	DOI: 10.1134/S1819712421040097
			(Disease_causing)	（Damaging）	(Conserved)	(Donor Loss)
c.3113+1G>A	chr17-29557401-G-A	/	1	26.2	9.564	1	DOI: 10.1134/S1819712421040097
			(Disease_causing)	（Damaging）	(Conserved)	(Donor Loss)
c.2330G>C	chr17-29554545-G-C	0.565	1	31	9.356	/	DOI: 10.1134/S1819712421040097
		(Damaging)	(Disease_causing)	（Damaging）	(Conserved)
c.731-2A>C	chr17-29509524-A-C	/	1	23.6	8.317	0.99	DOI: 10.1134/S1819712421040097
			(Disease_causing)	（Damaging）	(Conserved)	(Acceptor Loss)
c.2251G>C	chr17-29553702-G-C	0.611	1	29.1	9.416	/	DOI:10.3390/genes13071130
		(Damaging)	(Disease_causing)	（Damaging）	(Conserved)
c.7532C>T	chr17-29679412-C-T	0.302	1	23.8	7.265	/	DOI:10.3390/genes13071131
		（Tolerable）	(Disease_causing)	（Damaging）	(Conserved)
c.2540T>G	chr17-29556173-T-G	0.856	1	27	7.641	/	DOI:10.3390/genes13071132
		(Damaging)	(Disease_causing)	（Damaging）	(Conserved)
c.6364+4A>G	chr17-29663936-A-G	/	/	/	/	0.61	DOI:10.3390/genes13071133
						(Donor Loss)
c.3496+1G>A	chr17-29559900-G-A	/	1	25.9	9.533	0.76	DOI:10.3390/genes13071134
			(Disease_causing)	（Damaging）	(Conserved)	(Donor Loss)
c.1595T>G	chr17-29546090-T-G	0.724	1	28.7	7.436	/	DOI:10.3390/genes13071135
		(Damaging)	(Disease_causing)	（Damaging）	(Conserved)
c.3728T>C	chr17-29562648-T-C	0.878	1	23.8	7.523	/	DOI:10.3390/genes13071136
		(Damaging)	(Disease_causing_automatic)	（Damaging）	(Conserved)
c.4269+2T>C	chr17-29585522-T-C	/	1	25.1	7.49	0.99	DOI:10.3390/genes13071137
			(Disease_causing)	（Damaging）	(Conserved)	(Donor Loss)
c.6335T>C	chr17-29663903-T-C	0.982	1	26.1	7.494	/	DOI:10.3390/genes13071138
		(Damaging)	(Disease_causing)	（Damaging）	(Conserved)
c.4768C>T	chr17-29592353-C-T	0.533	1	35	3.452	/	DOI:10.3390/genes13071139
		(Damaging)	(Disease_causing)	（Damaging）	(Conserved)
c.2352G>C	chr17-29554567-G-C	0.665	1	30	9.356	/	DOI:10.3390/genes13071140
		(Damaging)	(Disease_causing)	（Damaging）	(Conserved)
c.2409+1G>A	chr17-29554625-G-A	/	1	26.4	9.356	1	DOI:10.3390/genes13071141
			(Disease_causing)	（Damaging）	(Conserved)	(Donor Loss)
c.4270-2A>G	chr17-29586048-A-G	/	1	24	8.669	0.99	DOI:10.3390/genes13071142
			(Disease_causing)	（Damaging）	(Conserved)	(Acceptor Loss)
c.479+5G>A	chr17-29490399-G-A	/	/	/	/	0.55	DOI:10.3390/genes13071143
						(Donor Loss)
c.4367+2T>C	chr17-29586149-T-C	/	1	23.9	7.436	0.95	DOI:10.3390/genes13071144
			(Disease_causing)	（Damaging）	(Conserved)	(Donor Gain)
c.1260+1G>A	chr17-29528504-G-A	/	1	25.3	9.224	0.98	DOI:10.3390/genes13071145
			(Disease_causing)	（Damaging）	(Conserved)	(Donor Loss)
c.4733C>A	chr17-29592318-C-A	0.538	1	32	7.349	/	DOI:10.3390/genes13071146
		(Damaging)	(Disease_causing)	（Damaging）	(Conserved)
c.2665A>G	chr17-29556298-A-G	0.296	0.942	4.05	5.824	/	DOI:10.3390/genes13071147
		（Tolerable）	(Disease_causing)	（Tolerable）	(Conserved)
c.6084+1G>A	chr17-29663492-G-A	/	1	25.4	9.373	0.99	DOI:10.3390/genes13071148
			(Disease_causing)	（Damaging）	(Conserved)	(Donor Loss)
c.2409+1G>C	chr17-29554625-G-C	/	1	25.3	9.356	1	DOI:10.3390/genes13071149
			(Disease_causing)	（Damaging）	(Conserved)	(Donor Loss)
c.2326G>A	chr17-29554541-G-A	0.364	1	32	9.356	/	DOI:10.3390/genes13071150
		（Tolerable）	(Disease_causing)	（Damaging）	(Conserved)
c.2329T>C	chr17-29554544-T-C	0.83	1	26.8	7.487	/	DOI:10.3390/genes13071151
		(Damaging)	(Disease_causing)	（Damaging）	(Conserved)
c.4278G>C	chr17-29586058-G-C	0.898	1	23.5	3.575	/	DOI:10.3390/genes13071152
		(Damaging)	(Disease_causing)	（Damaging）	(Conserved)
c.8051-1G>C	chr17-29685986-G-C	/	1	26.2	7.586	0.99	DOI:10.3390/genes13071153
			(Disease_causing)	（Damaging）	(Conserved)	(Acceptor Loss)
c.5673T>G	chr17-29657440-T-G	0.918	1	25.7	2.467	/	DOI:10.3390/genes13071154
		(Damaging)	(Disease_causing)	（Damaging）	(Conserved)
c.7259C>A	chr17-29677201-C-A	0.476	1	26.7	7.137	/	DOI:10.3390/genes13071155
		(Damaging)	(Disease_causing)	（Damaging）	(Conserved)
c.2252-3T>G	chr17-29554233-T-G	/	/	/	/	0.71	DOI:10.3390/genes13071156
						(Acceptor Loss)
c.4515-2A>G	chr17-29588727-A-G	/	1	25.1	8.688	0.66	DOI:10.3390/genes13071157
			(Disease_causing)	（Damaging）	(Conserved)	(Acceptor Loss)
c.731-1G>A	chr17-29509525-G-A	/	1	24.1	8.923	1	DOI:10.1186/s12929-018-0474-9
			(Disease_causing)	（Damaging）	(Conserved)	(Acceptor Loss)
c.1721+3A>G	chr17-29548950-A-G	/	1	14.95	6.608	0.55	DOI:10.1186/s12929-018-0474-10
			(Disease_causing)	（Tolerable）	(Conserved)	(Donor Gain)
c.6365-2A>T	chr17-29664384-A-T	/	1	23.5	8.735	0.99	DOI:10.1186/s12929-018-0474-11
			(Disease_causing)	（Damaging）	(Conserved)	(Acceptor Loss)
c.889-2A>G	chr17-29527438-A-G	/	1	24.6	8.582	0.87	DOI:10.1186/s12929-018-0474-12
			(Disease_causing)	（Damaging）	(Conserved)	(Acceptor Loss)
c.4268A>G	chr17-29585519-A-G	0.849	1	27.2	8.911	/	DOI:10.1186/s12929-018-0474-13
		(Damaging)	(Disease_causing)	（Damaging）	(Conserved)
c.5547-3T>G	chr17-29657311-T-G	/	/	/	/	0.87	DOI:10.1186/s12929-018-0474-14
						(Acceptor Loss)
c.3198-2A>G	chr17-29559089-A-G	/	1	23.7	8.846	0.97	DOI:10.1186/s12929-018-0474-15
			(Disease_causing)	（Damaging）	(Conserved)	(Acceptor Loss)
c.6757-2A>C	chr17-29665720-A-C	/	1	24.3	5.509	0.98	DOI:10.1186/s12929-018-0474-16
			(Disease_causing)	（Damaging）	(Conserved)	(Acceptor Loss)
c.2850+1G>T	chr17-29556484-G-T		1	24.5	9.564	0.99	DOI:10.1186/s12929-018-0474-17
			(Disease_causing)	（Damaging）	(Conserved)	(Donor Loss)
c.5547-2A>T	chr17-29657312-A-T	/	1	24.3	8.911	0.88	DOI:10.1186/s12929-018-0474-18
			(Disease_causing)	（Damaging）	(Conserved)	(Acceptor Loss)
c.4269+1G>T	chr17-29585521-G-T	/	1	26.1	9.564	1	DOI:10.1186/s12929-018-0474-19
			(Disease_causing)	（Damaging）	(Conserved)	(Donor Loss)
c.4277A>C	chr17-29586057-A-C	0.966	1	25.6	8.669	/	DOI:10.1186/s12929-018-0474-20
		(Damaging)	(Disease_causing)	（Damaging）	(Conserved)
c.1527+1G>T	chr17-29541604-G-T	/	1	25.5	9.345	0.96	DOI:10.1186/s12929-018-0474-21
			(Disease_causing)	（Damaging）	(Conserved)	(Donor Loss)
c.2409+2T>A	chr17-29554626-T-A	/	1	25.1	7.487	1	this study
			(Disease_causing)	(Damaging)	(Conserved)	(Donor Loss)
c.7258+1G>A	chr17-29676270-G-A	/	1	27.8	9.181	1	this study
			(Disease_causing)	(Damaging)	(Conserved)	(Donor Loss)
c.2032_2034delCCGinsACA	chr17-29553483-CCG-ACA	0.134	0.982	17.1	5.722	/	this study
		(Tolerable)	(Disease_causing)	(Tolerable)	(Conserved)
c.3497-2A>G	chr17-29560018-A-G	/	1	23.7	8.911	0.96	this study
			(Disease_causing)	(Damaging)	(Conserved)	(Acceptor Loss)
c.2521A>C	chr17-29556154-A-C	0.936	1	25.7	8.907	/	this study
		(Damaging)	(Disease_causing)	(Damaging)	(Conserved)
c.1466A>G	chr17-29541542-A-G	0.402	1	25.5	6.755	/	this study
		(Damaging)	(Disease_causing)	(Damaging)	(Conserved)
c.5546+2T>C	chr17-29654859-T-C	/	1	24.5	7.645	0.87	this study
			(Disease_causing)	(Damaging)	(Conserved)	(Donor Loss)
c.2991-2A>G	chr17-29557276-A-G	/	1	24.1	8.911	0.98	this study
			(Disease_causing)	(Damaging)	(Conserved)	(Acceptor Loss)
c.3113+1G>A	chr17-29557401-G-A	/	1	26.2	9.564	1	this study
			(Disease_causing)	(Damaging)	(Conserved)	(Donor Loss)
c.5425C>T	chr17-29654736-C-T	0.919	1	34	3.8	/	this study
		(Damaging)	(Disease_causing)	(Damaging)	(Conserved)

## Sheet: Supplementary Table 4
Supplementary Table 4. The detailed clinical descriptions of 118 cases with 38 recurrent variants.
Variant ID.	Patient No.	Patient ID	Age (years)	Exonic Function (refGene)	NucleotideChange	Exon	Exonic Function (refGene)	Amino Acid Change	Optic glioma	Neurofibromas	Bone lesions	Intelligence	CALMs	Brain MR findings	Function Domain	Reference
1	9	9	3	fragment deletion	c.(?_-383-1)_(*3522_?)del(wholeNF1deletion)	All exon	null variant	p.0	No	No	No	NA	Yes	No	All domain	DOI: 10.1134/S1819712421040097
	20	20	3	fragment deletion	c.(?_-383-1)_(*3522_?)del(wholeNF1deletion)	All exon	null variant	p.0	No	No	No	NA	Yes	No	All domain	DOI: 10.1134/S1819712421040097
	41	10A	5	fragment deletion	c.(?_-383-1)_(*3522_?)del(wholeNF1deletion)	All exon	null variant	p.0	No	No	No	NA	Yes	NA	All domain	DOI:10.1186/s13023-019-1196-0
	101	NF_21	28	fragment deletion	c.(?_-383-1)_(*3522_?)del(wholeNF1deletion)	All exon	null variant	p.0	No	Yes	Yes	No	Yes	No	All domain	DOI:10.3390/genes13071130
	114	NF_37	23	fragment deletion	c.(?_-383-1)_(*3522_?)del(wholeNF1deletion)	All exon	null variant	p.0	No	Yes	Yes	No	Yes	Yes	All domain	DOI:10.3390/genes13071130
	141	NF_65	30	fragment deletion	c.(?_-383-1)_(*3522_?)del(wholeNF1deletion)	All exon	null variant	p.0	Yes	Yes	Yes	Yes	Yes	No	All domain	DOI:10.3390/genes13071130
	165	NF_96	70	fragment deletion	c.(?_-383-1)_(*3522_?)del(wholeNF1deletion)	All exon	null variant	p.0	No	Yes	Yes	No	Yes	No	All domain	DOI:10.3390/genes13071130
2	258	23	8	fragment deletion	c.(?_-383-1)_(479+1_480-1)dup(Exon1-4dup)	1_4	null variant	p.?	Yes	No	No	No	Yes	No	None	this study
	259	24	37	fragment deletion	c.(?_-383-1)_(479+1_480-1)dup(Exon1-4dup)	1_4	null variant	p.?	No	No	No	No	No	No	None	this study
3	161	NF_89	56	Duplication	c.(4661+1_4662-1)_(7258+1_7259-1)dup	intron	non-null variant	p.?	No	Yes	No	No	Yes	No	Sec14-PH	DOI:10.3390/genes13071130
	162	NF_90	26	Duplication	c.(4661+1_4662-1)_(7258+1_7259-1)dup	intron	non-null variant	p.?	No	Yes	Yes	No	Yes	Yes	Sec14-PH	DOI:10.3390/genes13071130
4	62	44A	9	Nonsense	c.1198C>T	11	null variant	p.Gln400*	No	Yes	Yes	NA	Yes	NA	None	DOI:10.1186/s13023-019-1196-0
	63	45A	1	Nonsense	c.1198C>T	11	null variant	p.Gln400*	No	No	No	NA	Yes	NA	None	DOI:10.1186/s13023-019-1196-0
5	105	NF_26	35	Nonsense	c.1246C>T	11	null variant	p.Arg416*	Yes	Yes	Yes	No	Yes	Yes	None	DOI:10.3390/genes13071130
	217	NF1_BL72	18	Nonsense	c.1246C>T	11	null variant	p.Arg416*	Yes	Yes	No	No	NA	NA	None	DOI:10.1186/s12929-018-0474-9
6	88	NF_102	33	Nonsense	c.1381C>T	12	null variant	p.Arg461*	No	Yes	Yes	No	Yes	Yes	None	DOI:10.3390/genes13071130
	134	NF_57	37	Nonsense	c.1381C>T	12	null variant	p.Arg461*	No	Yes	Yes	No	Yes	No	None	DOI:10.3390/genes13071130
	215	NF1_BL69	9	Nonsense	c.1381C>T	12	null variant	p.Arg461*	Yes	Yes	No	Yes	NA	NA	None	DOI:10.1186/s12929-018-0474-9
	220	NF1_BL77	9	Nonsense	c.1381C>T	12	null variant	p.Arg461*	Yes	No	No	Yes	NA	NA	None	DOI:10.1186/s12929-018-0474-9
7	32	32	1	Missense	c.1466A>G	13	non-null variant	p.Tyr489Cys	No	No	No	NA	Yes	Yes	None	DOI: 10.1134/S1819712421040097
	51	29A	3	Missense	c.1466A>G	13	non-null variant	p.Tyr489Cys	No	No	No	NA	Yes	NA	None	DOI:10.1186/s13023-019-1196-0
	118	NF_40	41	Missense	c.1466A>G	13	non-null variant	p.Tyr489Cys	Yes	Yes	Yes	Yes	Yes	No	None	DOI:10.3390/genes13071130
	221	NF1_BL79	11	Missense	c.1466A>G	13	non-null variant	p.Tyr489Cys	Yes	Yes	No	Yes	NA	NA	None	DOI:10.1186/s12929-018-0474-9
8	182	NF1_BL121	18	Frameshift	c.1541_1542delAG	14	null variant	p.Gln514Argfs*43	No	Yes	No	Yes	NA	NA	None	DOI:10.1186/s12929-018-0474-9
	193	NF1_BL143	46	Frameshift	c.1541_1542delAG	14	null variant	p.Gln514Argfs*43	No	Yes	Yes	Yes	NA	NA	None	DOI:10.1186/s12929-018-0474-9
9	107	NF_29	52	Missense	c.1595T>G	14	non-null variant	p.Leu532Arg	Yes	Yes	Yes	No	No	No	None	DOI:10.3390/genes13071130
	126	NF_5	44	Missense	c.1595T>G	14	non-null variant	p.Leu532Arg	No	Yes	Yes	No	Yes	No	None	DOI:10.3390/genes13071130
10	2	2	6	Frameshift	c.1754_1757delTAAC	16	null variant	p.Thr586Valfs*18	No	No	No	NA	Yes	Yes	CSRD	DOI: 10.1134/S1819712421040097
	3	3	3	Frameshift	c.1754_1757delTAAC	16	null variant	p.Thr586Valfs*18	Yes	No	No	NA	Yes	Yes	CSRD	DOI: 10.1134/S1819712421040097
	5	5	20	Frameshift	c.1754_1757delTAAC	16	null variant	p.Thr586Valfs*18	No	No	No	NA	Yes	No	CSRD	DOI: 10.1134/S1819712421040097
	27	27	1	Frameshift	c.1754_1757delTAAC	16	null variant	p.Thr586Valfs*18	No	No	No	NA	Yes	Yes	CSRD	DOI: 10.1134/S1819712421040097
	29	29	8	Frameshift	c.1754_1757delTAAC	16	null variant	p.Thr586Valfs*18	No	No	Yes	NA	Yes	No	CSRD	DOI: 10.1134/S1819712421040097
	30	30	11	Frameshift	c.1754_1757delTAAC	16	null variant	p.Thr586Valfs*18	No	No	Yes	NA	Yes	No	CSRD	DOI: 10.1134/S1819712421040097
	137	NF_60	42	Frameshift	c.1754_1757delTAAC	16	null variant	p.Thr586Valfs*18	No	Yes	Yes	No	Yes	Yes	CSRD	DOI:10.3390/genes13071130
	229	NF1_BL91	49	Frameshift	c.1754_1757delTAAC	16	null variant	p.Thr586Valfs*18	Yes	Yes	Yes	No	NA	NA	CSRD	DOI:10.1186/s12929-018-0474-9
	252	17	8	Frameshift	c.1754_1757delTAAC	16	null variant	p.Thr586Valfs*18	No	No	No	Yes	Yes	No	None	this study
	253	18	17	Frameshift	c.1754_1757delTAAC	16	null variant	p.Thr586Valfs*18	No	No	No	Yes	Yes	No	None	this study
	254	19	34	Frameshift	c.1754_1757delTAAC	16	null variant	p.Thr586Valfs*18	No	Yes	Yes	No	Yes	No	None	this study
11	35	35	12	Missense	c.1885G>A	17	non-null variant	p.Gly629Arg	Yes	No	No	NA	Yes	No	CSRD	DOI: 10.1134/S1819712421040097
	69	52A	4	Missense	c.1885G>A	17	non-null variant	p.Gly629Arg	No	Yes	No	NA	Yes	NA	CSRD	DOI:10.1186/s13023-019-1196-0
12	106	NF_28	41	Start lost	c.1A>G	intron	null variant	p.?	No	Yes	Yes	No	Yes	No	None	DOI:10.3390/genes13071130
	125	NF_48	39	Start lost	c.1A>G	intron	null variant	p.?	No	Yes	No	No	Yes	Yes	None	DOI:10.3390/genes13071130
13	71	54A	6	Frameshift	c.2033dup	18	null variant	p.Ile679Aspfs*21	No	Yes	No	NA	Yes	NA	CSRD	DOI:10.1186/s13023-019-1196-0
	255	20	37	Frameshift	c.2033dup	18	null variant	p.Ile679Aspfs*21	No	Yes	Yes	No	Yes	No	CSRD	this study
	256	21	66	Frameshift	c.2033dup	18	null variant	p.Ile679Aspfs*21	No	Yes	Yes	No	Yes	No	CSRD	this study
	257	22	63	Frameshift	c.2033dup	18	null variant	p.Ile679Aspfs*21	No	Yes	Yes	No	Yes	No	CSRD	this study
14	122	NF_45	70	Frameshift	c.2307dup	19	null variant	p.Thr770Hisfs*6	No	Yes	No	No	Yes	No	CSRD	DOI:10.3390/genes13071130
	123	NF_46	39	Frameshift	c.2307dup	19	null variant	p.Thr770Hisfs*6	No	Yes	Yes	No	Yes	No	CSRD	DOI:10.3390/genes13071130
	124	NF_47	36	Frameshift	c.2307dup	19	null variant	p.Thr770Hisfs*6	No	Yes	Yes	No	Yes	No	CSRD	DOI:10.3390/genes13071130
15	145	NF_70	49	Splicing	c.2409+1G>C	intron	null variant	p.?	Yes	Yes	Yes	No	No	No	CSRD	DOI:10.3390/genes13071130
	146	NF_71	40	Splicing	c.2409+1G>C	intron	null variant	p.?	No	Yes	Yes	No	Yes	No	CSRD	DOI:10.3390/genes13071130
16	92	NF_115	28	Nonsense	c.2446C>T	21	null variant	p.Arg816*	Yes	Yes	Yes	No	Yes	No	CSRD	DOI:10.3390/genes13071130
	213	NF1_BL67	14	Nonsense	c.2446C>T	21	null variant	p.Arg816*	Yes	No	No	Yes	NA	NA	CSRD	DOI:10.1186/s12929-018-0474-9
17	37	37	29	Nonsense	c.2752A>T	21	null variant	p.Lys918*	No	No	No	NA	Yes	No	None	DOI: 10.1134/S1819712421040097
	38	38	3	Nonsense	c.2752A>T	21	null variant	p.Lys918*	No	No	No	NA	Yes	No	None	DOI: 10.1134/S1819712421040097
	39	39	1	Nonsense	c.2752A>T	21	null variant	p.Lys918*	No	Yes	No	NA	Yes	No	None	DOI: 10.1134/S1819712421040097
18	33	33	1	Missense	c.2851G>T	22	non-null variant	p.Val951Phe	No	No	No	NA	Yes	Yes	None	DOI: 10.1134/S1819712421040097
	168	NF_99	47	Missense	c.2851G>T	22	non-null variant	p.Val951Phe	No	Yes	Yes	No	Yes	No	None	DOI:10.3390/genes13071130
19	56	37A	4	splicing	c.3113+1G>A	intron	null variant	p.?	No	No	No	NA	Yes	NA	None	DOI:10.1186/s13023-019-1196-0
	82	75A	1	splicing	c.3113+1G>A	intron	null variant	p.?	No	No	No	NA	Yes	NA	None	DOI:10.1186/s13023-019-1196-0
	214	NF1_BL68	8	splicing	c.3113+1G>A	intron	null variant	p.?	Yes	Yes	No	Yes	NA	NA	None	DOI:10.1186/s12929-018-0474-9
	260	25	10	Splicing	c.3113+1G>A	intron	null variant	p.?	No	No	No	No	Yes	Yes	None	this study
20	211	NF1_BL59	12	Frameshift	c.3456_3459delACTC	26	null variant	p.Leu1153Metfs*4	Yes	Yes	Yes	Yes	NA	NA	None	DOI:10.1186/s12929-018-0474-9
	226	NF1_BL88	26	Frameshift	c.3456_3459delACTC	26	null variant	p.Leu1153Metfs*4	Yes	Yes	No	Yes	NA	NA	None	DOI:10.1186/s12929-018-0474-9
	233	NF1_BL96	10	Frameshift	c.3456_3459delACTC	26	null variant	p.Leu1153Metfs*4	Yes	Yes	No	No	NA	NA	None	DOI:10.1186/s12929-018-0474-9
21	103	NF_23	57	splicing	c.3496+1G>A	intron	null variant	p.Tyr1106Leufs*28	No	Yes	Yes	No	Yes	No	None	DOI:10.3390/genes13071130
	104	NF_25	26	splicing	c.3496+1G>A	intron	null variant	p.Tyr1106Leufs*28	No	Yes	Yes	Yes	Yes	No	None	DOI:10.3390/genes13071130
22	85	NF_10	26	Nonsense	c.3826C>T	28	null variant	p.Arg1276*	No	Yes	Yes	Yes	Yes	No	GRD	DOI:10.3390/genes13071130
	91	NF_11	59	Nonsense	c.3826C>T	28	null variant	p.Arg1276*	No	Yes	Yes	No	Yes	No	GRD	DOI:10.3390/genes13071130
	98	NF_19	25	Nonsense	c.3826C>T	28	null variant	p.Arg1276*	No	Yes	Yes	No	Yes	Yes	GRD	DOI:10.3390/genes13071130
	261	26	7	Nonsense	c.3826C>T	28	null variant	p.Arg1276*	No	No	No	No	Yes	No	GRD	this study
23	14	14	6	Frameshift	c.3853_3854insGG	28	null variant	p.Met1285Argfs*2	Yes	No	No	NA	Yes	Yes	GRD	DOI: 10.1134/S1819712421040097
	15	15	12	Frameshift	c.3853_3854insGG	28	null variant	p.Met1285Argfs*3	No	Yes	No	NA	Yes	Yes	GRD	DOI: 10.1134/S1819712421040097
24	80	72A	8	Nonsense	c.3916C>T	29	null variant	p.Arg1306*	No	Yes	No	NA	Yes	NA	GRD	DOI:10.1186/s13023-019-1196-0
	152	NF_79	45	Nonsense	c.3916C>T	29	null variant	p.Arg1306*	Yes	Yes	Yes	No	No	No	GRD	DOI:10.3390/genes13071130
	174	NF1_BL105	15	Nonsense	c.3916C>T	29	null variant	p.Arg1306*	Yes	Yes	No	No	NA	NA	GRD	DOI:10.1186/s12929-018-0474-9
	191	NF1_BL141	39	Nonsense	c.3916C>T	29	null variant	p.Arg1306*	No	Yes	No	No	NA	NA	GRD	DOI:10.1186/s12929-018-0474-9
25	99	NF_2	34	Start lost	c.3G>A	intron	null variant	p.?	Yes	Yes	No	No	Yes	No	None	DOI:10.3390/genes13071130
	108	NF_3	65	Start lost	c.3G>A	intron	null variant	p.?	No	Yes	Yes	No	No	No	None	DOI:10.3390/genes13071130
	117	NF_4	35	Start lost	c.3G>A	intron	null variant	p.?	No	Yes	Yes	No	Yes	No	None	DOI:10.3390/genes13071130
26	154	NF_80	32	Missense	c.4278G>C	32	non-null variant	p. Gln1426His	Yes	Yes	No	No	No	Yes	GRD	DOI:10.3390/genes13071130
	163	NF_92	56	Missense	c.4278G>C	32	non-null variant	p.Gln1426His	No	Yes	Yes	No	Yes	No	GRD	DOI:10.3390/genes13071130
27	86	NF_100	57	Nonsense	c.4537C>T	34	null variant	p.Arg1513*	No	Yes	Yes	No	Yes	No	GRD	DOI:10.3390/genes13071130
	132	NF_55	52	Nonsense	c.4537C>T	34	null variant	p.Arg1513*	No	Yes	Yes	No	Yes	No	GRD	DOI:10.3390/genes13071130
	201	NF1_BL152	42	Nonsense	c.4537C>T	34	null variant	p.Arg1513*	No	Yes	No	Yes	NA	NA	GRD	DOI:10.1186/s12929-018-0474-9
	205	NF1_BL42	40	Nonsense	c.4537C>T	34	null variant	p.Arg1513*	Yes	Yes	No	Yes	NA	NA	GRD	DOI:10.1186/s12929-018-0474-9
	248	13	17	Nonsense	c.4537C>T	34	null variant	p.Arg1513*	No	No	No	No	Yes	No	GRD	this study
28	148	NF_73	37	Nonsense	c.4923G>A	36	null variant	p.Trp1641*	Yes	Yes	Yes	Yes	Yes	Yes	Sec14-PH	DOI:10.3390/genes13071130
	159	NF_86	57	Nonsense	c.4923G>A	36	null variant	p.Trp1641*	No	No	Yes	No	Yes	No	Sec14-PH	DOI:10.3390/genes13071130
29	43	17A	4	Frameshift	c.495_498delTGTT	5	null variant	p.Cys167Glnfs*10	No	No	No	NA	Yes	NA	None	DOI:10.1186/s13023-019-1196-0
	192	NF1_BL142	35	Frameshift	c.495_498delTGTT	5	null variant	p.Cys167Glnfs*10	No	Yes	Yes	Yes	NA	NA	None	DOI:10.1186/s12929-018-0474-9
30	262	27	34	Missense	c.5425C>T	37	non-null variant	p.Arg1809Cys	No	No	No	No	Yes	No	Sec14-PH	this study
	263	28	61	Missense	c.5425C>T	37	non-null variant	p.Arg1809Cys	No	No	No	No	Yes	No	Sec14-PH	this study
31	187	NF1_BL137	14	Nonsense	c.5839C>T	39	null variant	p.Arg1947*	No	Yes	No	No	NA	NA	None	DOI:10.1186/s12929-018-0474-9
	207	NF1_BL49	20	Nonsense	c.5839C>T	39	null variant	p.Arg1947*	No	Yes	Yes	Yes	NA	NA	None	DOI:10.1186/s12929-018-0474-9
	224	NF1_BL82	7	Nonsense	c.5839C>T	39	null variant	p.Arg1947*	Yes	Yes	No	No	NA	NA	None	DOI:10.1186/s12929-018-0474-9
32	183	NF1_BL125	45	Frameshift	c.6787_6790delACTT	45	null variant	p.Tyr2264Thrfs*5	Yes	Yes	No	No	NA	NA	CTD	DOI:10.1186/s12929-018-0474-9
	247	12	36	Frameshift	c.6787_6790delACTT	45	null variant	p.Tyr2264Thrfs*5	Yes	Yes	Yes	No	Yes	No	CTD	this study
33	22	22	4	Nonsense	c.6792C>A	45	null variant	p.Tyr2260*	Yes	No	No	NA	Yes	No	CTD	DOI: 10.1134/S1819712421040097
	23	23	7	Nonsense	c.6792C>A	45	null variant	p.Tyr2261*	Yes	No	No	NA	Yes	No	CTD	DOI: 10.1134/S1819712421040097
	24	24	2	Nonsense	c.6792C>A	45	null variant	p.Tyr2262*	Yes	No	No	NA	Yes	No	CTD	DOI: 10.1134/S1819712421040097
	25	25	68	Nonsense	c.6792C>A	45	null variant	p.Tyr2263*	Yes	No	No	NA	Yes	No	CTD	DOI: 10.1134/S1819712421040097
	144	NF_68	35	Nonsense	c.6792C>A	45	null variant	p.Tyr2264*	No	Yes	No	No	Yes	No	None	DOI:10.3390/genes13071130
	250	15	37	Nonsense	c.6792C>A	45	null variant	p.Tyr2264*	No	Yes	No	No	Yes	No	CTD	this study
	251	16	37	Nonsense	c.6792C>A	45	null variant	p.Tyr2264*	No	Yes	No	No	Yes	No	CTD	this study
34	242	7	78	Splicing	c.7258+1G>A	intron	null variant	p.?	No	Yes	No	No	Yes	No	CTD	this study
	243	8	56	Splicing	c.7258+1G>A	intron	null variant	p.?	No	Yes	Yes	No	Yes	No	CTD	this study
	244	9	58	Splicing	c.7258+1G>A	intron	null variant	p.?	No	Yes	No	No	Yes	No	CTD	this study
35	110	NF_31	21	Frameshift	c.7686delG	52	null variant	p.Ile2563Phefs*40	No	Yes	Yes	Yes	Yes	No	CTD	DOI:10.3390/genes13071130
	111	NF_32	21	Frameshift	c.7686delG	52	null variant	p.Ile2563Phefs*40	No	Yes	Yes	No	Yes	No	CTD	DOI:10.3390/genes13071130
36	147	NF_72	38	Frameshift	c.7881_7882delTG	50	null variant	p.Phe2629Serfs*9	Yes	Yes	Yes	No	No	Yes	CTD	DOI:10.3390/genes13071130
	153	NF_8	33	Frameshift	c.7881_7882delTG	50	null variant	p.Phe2629Serfs*9	No	No	Yes	Yes	No	No	CTD	DOI:10.3390/genes13071130
	216	NF1_BL70	22	Frameshift	c.7881_7882delTG	50	null variant	p.Phe2629Serfs*9	Yes	Yes	No	No	NA	NA	CTD	DOI:10.1186/s12929-018-0474-9
37	181	NF1_BL120	27	splicing	c.889-2A>G	intron	null variant	p.?	No	No	No	No	NA	NA	None	DOI:10.1186/s12929-018-0474-9
	225	NF1_BL87	20	splicing	c.889-2A>G	intron	null variant	p.?	Yes	No	No	Yes	NA	NA	None	DOI:10.1186/s12929-018-0474-9
38	199	NF1_BL149	33	Nonsense	c.910C>T	9	null variant	p.Arg304*	No	Yes	No	No	NA	NA	None	DOI:10.1186/s12929-018-0474-9
	222	NF1_BL80	10	Nonsense	c.910C>T	9	null variant	p.Arg304*	Yes	No	No	No	NA	NA	None	DOI:10.1186/s12929-018-0474-9
	227	NF1_BL89	16	Nonsense	c.910C>T	9	null variant	p.Arg304*	Yes	Yes	No	Yes	NA	NA	None	DOI:10.1186/s12929-018-0474-9

## Sheet: Supplementary Table 5
Supplementary Table 5. The co-occurrence of 3 most prevalent phenotypes.
		Bone lesions
		No	Yes
Neurofibromas	No	70	23
	Yes	86	84	c2=15.174,	p=0.000098
		CALMs
		No	Yes
Bone lesions	No	5	96
	Yes	12	83	c2=3.646,	p=0.056
		CALMs
		No	Yes
Neurofibromas	No	5	74
	Yes	12	105	c2=0.918,	p=0.338
